# Supplementary material for: The Next Phase of 3D Bioprinting: AI-Native Systems—A Narrative Review
Source: J Funct Biomater. 2026 Jul 3;17(7):319. doi: 10.3390/jfb17070319 (PMC13412512; doi:10.3390/jfb17070319)
Supplement: Supplementary file 1 [file jfb-17-00319-s001.zip]

Archive with 1 entries (1 files):
- jfb-4333999-supplementary.pdf
